# Supplementary material for: Sex-stratified pharmacovigilance of gastrointestinal events associated with first-line smoking-cessation medicines: Insights from the FAERS database
Source: PLoS One. 2025 Nov 6;20(11):e0336021. doi: 10.1371/journal.pone.0336021 (PMC12591404; doi:10.1371/journal.pone.0336021)
Supplement: S2 Table — Blank cells indicate no safety signal; dual filter of DE ≥ 3 and PRR ≥ 2 was used clinically significant. (XLSX) [file pone.0336021.s002.xlsx]

## Sheet: Sheet1
	Male				Female				Overall
	adverse event	Bupropion	NRT	Varenicline	adverse event	Bupropion	NRT	Varenicline	adverse event	Bupropion	NRT	Varenicline
	abdominal discomfort		2.036	3.07	abdominal discomfort			2.967	abdominal discomfort			2.815
	abdominal distension			2.007	abdominal distension			2.68	abdominal distension			2.179
	abdominal pain upper			2.461	abdominal pain upper			2.462	abdominal pain upper			2.3
	anorexia	4.758		2.248	anorexia	5.814		3.1	anorexia	4.797	2.035
	aphthous stomatitis		6.161	5.557	aphthous stomatitis	2.857	10.902	5.539	aphthous stomatitis		8.667	4.742
	constipation			2.484	aptyalism			2.969	constipation			3.535
	dental caries		12.01		constipation	2.189		3.336	dental caries		7.335
	dry mouth	4.715			dental caries		4.312		dry mouth	4.423
	dyspepsia		4.684		dry mouth	4.192			dyspepsia		4.06
	flatulence		2.546	7.355	dyspepsia		3.265		flatulence		3.024	9.967
	gastric disorder			2.592	flatulence		2.622	9.943	gastric disorder			2.117
	gingival bleeding		2.212	2.566	gastric disorder			2.122	gingival bleeding		3.03	2.281
	gingival ulceration		13.364		gastritis bacterial			5.56	gingival ulceration		11.936
	gingivitis		2.568		gingival bleeding		2.301	3.29	gingivitis		2.419	2.122
	hiccups		41.768		gingival ulceration		13.762		hiccups		60.097
	mouth ulceration		3.72		gingivitis			2.788	intestinal ischaemia	3.399
	nausea		2.942	4.648	hiccups		108.277		mouth ulceration		4.238
	oral disorder		5.267		ileus	2.144			nausea		2.68	4.189
	oral pain		7.168		ileus paralytic	3.311			oral disorder		3.884
	salivary hypersecretion		6.138		intestinal ischaemia	3.238			oral pain		8.959
	stomatitis		2.939		mouth ulceration		4.099		salivary hypersecretion		7.961
	tongue ulceration		3.822		nausea		2.306	5.239	stomatitis		3.359
	vomiting			2.663	oral disorder		3.03		tongue ulceration		5.228
					oral pain		7.777		vomiting			2.435
					salivary hypersecretion		9.111		vomiting projectile			2.438
					stomatitis		3.152
					tongue ulceration		6.443
					vomiting			2.766
					vomiting in pregnancy	5.682
					vomiting projectile			3.959
